# Supplementary material for: Mexican Ancestral Foods (Theobroma cacao, Opuntia ficus indica, Persea americana and Phaseolus vulgaris) Supplementation on Anthropometric, Lipid and Glycemic Control Variables in Obese Patients: A Systematic Review and Meta-Analysis
Source: Foods. 2023 Mar 10;12(6):1177. doi: 10.3390/foods12061177 (PMC10047948; doi:10.3390/foods12061177)
Supplement: Supplementary file 1 [file foods-12-01177-s001.zip]

Archive with 1 entries (1 files):
- foods-2220529-supplementary.pdf
